# Supplementary material for: Quality Control of Bacterial Extracellular Vesicles with Total Protein Content Assay, Nanoparticles Tracking Analysis, and Capillary Electrophoresis
Source: Int J Mol Sci. 2022 Apr 14;23(8):4347. doi: 10.3390/ijms23084347 (PMC9028362; doi:10.3390/ijms23084347)
Supplement: Supplementary file 1 [file ijms-23-04347-s001.zip]

Archive with 1 entries (1 files):
- ijms-1675245-supplementary.pdf
